# Supplementary material for: TiO2 eliminates Hymenolepis nana eggs via photocatalytic activity
Source: PLoS Negl Trop Dis. 2025 Nov 10;19(11):e0013715. doi: 10.1371/journal.pntd.0013715 (PMC12638027; doi:10.1371/journal.pntd.0013715)
Supplement: S1 Table — (XLSX) [file pntd.0013715.s003.xlsx]

## Sheet: Figure 1
B
	Dark + TiO2			Light			Light + TiO2
0	100	0	3	100	0	3	100	0	3
0.5	98.3333	0.57735	3	98.3333	1.1547	3	76.6667	2.08167	3
1	96	1	3	95	1	3	58.3333	2.51661	3
1.5	94	1.73205	3	95	1	3	23.3333	2.51661	3
2	92.3333	1.52753	3	93.3333	0.57735	3	16.6667	1.52753	3
2.5	91.6667	0.57735	3	92.3333	0.57735	3	12	1	3
C
	0.1 mg/mL			0.5 mg/mL			1.0 mg/mL			2.0 mg/mL
0	100	0	3	100	0	3	100	0	3	100	0	3
1	60.6667	2.51661	3	46	1.73205	3	33.3333	1.52753	3	37.3333	1.52753	3
2	39.3333	2.3094	3	25	1	3	8	1	3	12.3333	2.51661	3
3	27.3333	1.1547	3	4.66667	1.52753	3	3	1	3	2.66667	1.1547	3
4	15.3333	0.57735	3	2.33333	0.57735	3	0.333333	0.57735	3	0.333333	0.57735	3
D
	pH 5			pH 6			pH 7			pH 8			pH 9
0	100	0	3	100	0	3	100	0	3	100	0	3	100	0	3
1	30.3333	2.08167	3	34	1	3	30.6667	1.52753	3	24	1	3	25.3333	1.52753	3
2	14	1	3	9.33333	1.52753	3	10.6667	1.52753	3	11.3333	1.52753	3	10.6667	2.08167	3
3	3.33333	0.57735	3	5	1	3	4.66667	0.57735	3	4.66667	1.1547	3	5.66667	0.57735	3
4	0.666667	0.57735	3	0.333333	0.57735	3	0.833333	0.288675	3	0.5	0	3	0.666667	0.57735	3
E
	0.25 mW/cm2			0.50 mW/cm2			0.75 mW/cm2			1.00 mW/cm2
0	100	0	3	100	0	3	100	0	3	100	0	3
1	58.6667	2.51661	3	25.6667	2.08167	3	15.3333	0.57735	3	2.33333	0.57735	3
2	22	2.64575	3	11.3333	1.52753	3	11.6667	1.52753	3	0	0	3
3	13.3333	1.52753	3	6.33333	1.52753	3	3.66667	0.57735	3	0	0	3
4	7.33333	0.57735	3	2	0.5	3	0	0	3	0	0	3
5	5	1	3	0	0	3	0	0	3	0	0	3
6	3	1	3	0	0	3	0	0	3	0	0	3
7	0	0	3	0	0	3	0	0	3	0	0	3

## Sheet: Figure 2
A
0.2	0.4	0.6	0.8	1	% (v/v) of NaClO
60	91	97	96	86	Hatching rate of eggs (%)
51	93	91	97	92
52	84	89	94	92
55	82	96	95	89
46	85	92	97	94
52	80	95	96	90
B
0.2	0.4	0.6	0.8	1	% (v/v) of NaClO
100	100	100	96	50	Survival rate (%) of oncospheres
100	100	100	95	53
100	100	98	95	55
100	100	99	98	57
100	99	97	94	60
100	99	100	93	52
C
	PBS			TiO2			NaClO
0	98	0	3	99	1	3	98	0	3
1	95.6667	0.57735	3	55	4.3589	3	95	1	3
2	95.6667	2.08167	3	13	2	3	83.6667	6.80686	3
3	95.3333	1.52753	3	6.66667	1.1547	3	73.6667	8.14453	3
4	94.6667	1.52753	3	2	1	3	52	4.3589	3

## Sheet: Figure 5
ROS (B)
PBS	NaClO	TiO2
487.67	81.67	8268.33
237.33	295.33	7526.33
197.67	129	7295.67
ATP (C)
PBS	NaClO	TiO2
4660.67	285.67	1081.67
6429.67	151.67	1048.33
4825	356	1258.67

## Sheet: Figure 6
Body weight change (%) (A)
	H. nana			NaClO			TiO2
0	100	0	8	100	0	8	100	0	8
1	100.884	1.32907	8	101.652	1.99758	8	101.916	1.84006	8
2	103.804	2.97281	8	103.5	2.56477	8	105.846	2.65811	8
3	105.577	4.24619	8	106.206	3.13836	8	108.494	2.15527	8
4	104.8	4.7459	8	106.465	3.65356	8	109.925	3.05697	8
5	107.545	4.48014	8	109.14	5.2761	8	112.833	3.699	8
6	105.75	8.78005	8	109.42	4.97225	8	113.267	4.16817	8
7	108.423	5.57544	8	111.097	5.5175	8	114.524	4.97645	8
8	111.918	5.01607	8	113.029	7.03465	8	114.958	5.49924	8
9	112.681	5.83398	8	115.494	7.76261	8	118.143	6.0237	8
10	112.158	6.16363	8	116.065	8.75176	8	118.765	6.22237	8
11	111.501	6.08	8	114.937	8.25598	8	116.649	5.35873	8
12	115.077	6.52624	8	117.939	9.03383	8	119.725	7.13585	8
13	116.12	6.79856	8	118.533	7.8689	8	120.555	6.44062	8
14	114.124	7.3559	8	117.13	8.12348	8	118.517	6.6417	8
Total number (B)
	Infection	uninfected
H. nana	8	0
NaClO	8	0
TiO2	1	7
Number of eggs ( × 103) (C)
H. nana	NaClO	TiO2
4.21011	1.63382	0
0.56732	2.52118	0
0.73957	0.18481	0.58249
1.79194	1.71583	0
0.3993	0.33219	0
0.07955	6.0692	0
2.35321	1.58975	0
0.41715	9.62186	0
Number of adults (D)
H. nana	NaClO	TiO2
3	6	0
1	7	0
2	2	2
2	4	0
2	1	0
1	5	0
4	4	0
1	2	0
Length of adult (cm) (E)
H. nana	NaClO	TiO2
5.5	5	2.8
6	3.2	1.5
1.3	2.5	0
3	2.3	0
4.2	1.5	0
3.5	3.1	0
4.3	1.9	0
4.6	2.7	0
3.4	3	0
5	2.2
4.2	2.1
4.2	2.3
4.5	2.1
2.1	2.3
1.3	1.8
6	5
	2.5
	4.2
	4.5
	0.9
	7.8
	6.2
	4.5
	3.5
	3.9
	2.3
	2.2
	2.5
	1.3
	2.8
	2.5
